# Supplementary material for: Correction: Resveratrol reduces the apoptosis induced by cigarette smoke extract by upregulating MFN2
Source: PLoS One. 2019 Mar 12;14(3):e0213877. doi: 10.1371/journal.pone.0213877 (PMC6413909; doi:10.1371/journal.pone.0213877)
Supplement: S1 File — Raw data for mitochondria bax, Cytc and cytoplasm bax and Cytc. (ZIP) [file pone.0213877.s001.zip]

Archive with 13 entries (12 files):
- 原始图/
- 原始图/Cyto-bax1.tif
- 原始图/cyto-bax2.tif
- 原始图/cyto-bax3.tif
- 原始图/Cyto-cytc-1.tif
- 原始图/Cyto-cytc-2.tif
- 原始图/cyto-cytc-3.tif
- 原始图/MITO-BAX1.tif
- 原始图/MITO-BAX2.tif
- 原始图/MITO-BAX3.tif
- 原始图/mito-cytc-1.tif
- 原始图/mito-cytc-2.tif
- 原始图/mito-cytc-3.tif
