# Supplementary material for: Correction: Resveratrol reduces the apoptosis induced by cigarette smoke extract by upregulating MFN2
Source: PLoS One. 2019 Mar 12;14(3):e0213877. doi: 10.1371/journal.pone.0213877 (PMC6413909; doi:10.1371/journal.pone.0213877)
Supplement: S2 File — Raw data for Fig 1B, Fig 2A and 2B, Fig 3A, 3B, 3C and 3D, Fig 4B–4F, Fig 5A and 5B. (ZIP) [file pone.0213877.s002.zip]

Archive with 14 entries (14 files):
- s1 Fig1B.tif
- s10 Fig4E.tif
- s11 Fig4F.tif
- s12 Fig5A.tif
- s13 Fig5B.tif
- s14 Fig2B.tif
- s2 Fig3C.tif
- s3 Fig3D.tif
- s4 Fig2A.tif
- s5 Fig3A.tif
- s6 Fig3B.tif
- S7 Fig4B.tif
- s8 Fig4C.tif
- s9 Fig4D.tif
